# Supplementary material for: Evaluation of Food Offerings for Workers in Commercial Foodservices from the Perspective of Healthiness and Sustainability
Source: Int J Environ Res Public Health. 2026 Jan 2;23(1):71. doi: 10.3390/ijerph23010071 (PMC12840977; doi:10.3390/ijerph23010071)
Supplement: Supplementary file 1 [file ijerph-23-00071-s001.zip]

Archive with 1 entries (1 files):
- ijerph-4051668-supplementary.xlsx
