# Supplementary material for: Evaluation of Food Offerings for Workers in Commercial Foodservices from the Perspective of Healthiness and Sustainability
Source: Int J Environ Res Public Health. 2026 Jan 2;23(1):71. doi: 10.3390/ijerph23010071 (PMC12840977; doi:10.3390/ijerph23010071)
Supplement: Supplementary file 1 [file ijerph-23-00071-s001.zip › ijerph-4051668-supplementary.xlsx]

## Sheet: Table 1
SUPPLEMENTARY MATERIAL
TABLE S1: Assessment of the nutritional composition of menus and adequacy to the nutritional needs of workers in the evaluated commercial restaurants (n = 5)
Restaurants	Nutrients	Mean S1	Mean S2	Mean S3	Mean S4	Monthly mean	% Adequacy	% Contribution
R1	kcal	955	877	846	824	876	97	-
	Protein (g)	56.04	57.9	51.8	46	211.6 kcal	-	24.2
	Lipids (g)	41.38	33.5	35.3	32.9	322.2 kcal	-	36.8
	Carbohydrates (g)	89.55	85.6	80.4	86	341.6 kcal	-	39
	Fiber (g)	12.25	11.5	11.3	11.5	11.6	Possibly adequate
	Ca (mg)	107.08	86.2	109.4	93.4	99	Possibly inadequate
	Fe (mg)	5.47	7	6.3	5.8	6.01	Possibly adequate
	Na (mg)	1208.71	1138.6	1343.9	934.1	1153.3	Not recommended, considering the CDRR value
	Vit. A (mcg)	96.51	1973.3	1811.6	91.2	993.2	Possibly adequate
	Vit. C (mg)	153.58	150.8	151.4	50.8	126.7	Possibly adequate
R2	kcal	1187	807	965.8	899.2	964.8	111.7	-
	Protein (g)	41.1	57.3	42.7	57.4	198.4 kcal	-	20.6
	Lipids (g)	62.1	30.6	54.4	30.6	399.6 kcal	-	41.4
	Carbohydrates (g)	96	73	95.8	79	343.6 kcal	-	35.6
	Fiber (g)	13.5	15.1	13.5	15.1	14.3	Possibly adequate
	Ca (mg)	156.7	112.4	156.7	112.4	134.6	Possibly inadequate
	Fe (mg)	14.7	14.2	14.7	14.2	14.4	Possibly adequate
	Na (mg)	1438.2	1547.1	1438.2	1547.1	1492.6	Not recommended, considering the CDRR value
	Vit. A (mcg)	242.2	166	242.2	166	204.1	Possibly adequate
	Vit. C (mg)	162.8	121.5	162.8	121.5	142.2	Possibly adequate
R3	kcal	1133.1	1010.6	871	996.4	1002.8	113	-
	Protein (g)	55	64	42.3	69.6	230.8 kcal	-	23
	Lipids (g)	51.5	36	41	38.4	375.3 kcal	-	37.4
	Carbohydrates (g)	112.3	107.6	83.2	93.1	396.4 kcal	-	39.5
	Fiber (g)	14.6	15.8	14.3	15.8	15.1	Possibly adequate
	Ca (mg)	132.1	137.6	115.9	132	129.4	Possibly inadequate
	Fe (mg)	6.8	7.4	5.7	8.1	7	Possibly adequate
	Na (mg)	893	1049.5	832.5	1023.1	949.5	Not recommended, considering the CDRR value
	Vit. A (mcg)	265.8	121.9	129.1	138.8	163.9	Possibly inadequate
	Vit. C (mg)	76.8	151.1	94.8	64.1	96.7	Possibly adequate
R4	kcal	951.7	931.7	856.7	896.8	909.2	101.1	-
	Protein (g)	58.3	56.8	55.6	51.9	222.4 kcal	-	24.5
	Lipids (g)	38.2	39.9	43	29.4	338.4 kcal	-	37.2
	Carbohydrates (g)	95.4	95.4	92.9	96.8	380.4 kcal	-	41.8
	Fiber (g)	13.3	13.3	13.3	13.1	13.2	Possibly adequate
	Ca (mg)	133	153.6	136.9	129.4	138.2	Possibly inadequate
	Fe (mg)	13.1	13.9	13.5	13.6	13.5	Possibly adequate
	Na (mg)	1506.2	1756.2	1539.6	1144.9	1486.7	Not recommended, considering the CDRR value
	Vit. A (mcg)	171.9	152.9	147.8	152.8	156.3	Possibly inadequate
	Vit. C (mg)	145.1	155	152.1	145	149.3	Possibly adequate
R5	kcal	1329.4	1329.4	1329.4	1329.4	1329.4	160.1	-
	Protein (g)	71.6	71.6	71.6	71.6	286.4 kcal	-	21.5
	Lipids (g)	58.8	58.8	58.8	58.8	529.2 kcal	-	39.8
	Carbohydrates (g)	128.5	128.5	128.5	128.5	514 kcal	-	38.7
	Fiber (g)	19.3	19.3	19.3	19.3	19.3	Possibly adequate
	Ca (mg)	191.1	191.1	191.1	191.1	191.1	Possibly inadequate
	Fe (mg)	8.4	8.4	8.4	8.4	8.4	Possibly adequate
	Na (mg)	2241.6	2241.6	2241.6	2241.6	2241.6	Not recommended, considering the CDRR value
	Vit. A (mcg)	425.5	425.5	425.5	425.5	425.5	Possibly adequate
	Vit. C (mg)	311.8	311.8	311.8	311.8	311.8	Possibly adequate
Legend: R1 - Restaurant 1, R2 - Restaurant 2, R3 - Restaurant 3, R4 - Restaurant 4, R5 - Restaurant 5

## Sheet: Table 2
TABLE S2: Descriptive statistics and normality test (Shapiro-Wilk) for environmental footprint variables by food group.
Variable	Food groups	N	Mean	Median	SD	W	p	25th	75th
CF (kgCO2e)	Poultry and eggs	72	57.3453	38.29	57.6892	0.8068	<.001	18.9175	80.166
	Beef	72	368.595	263.019	414.823	0.7382	<.001	50.7342	553.971
	Pork	50	81.4664	48.9968	95.7626	0.7556	<.001	10.0084	109.635
	Cereals, legumes, flours, starches and pasta	160	4.6006	2.55754	6.8722	0.5153	<.001	1.23288	6.0483
	Fruits and vegetables	475	2.8024	0.65069	9.2928	0.2524	<.001	0.20326	2.1967
	Dairy products	75	7.4035	3.79639	7.9411	0.7503	<.001	2.51197	10.5149
	Other	247	5.3723	0.3384	57.8831	0.0568	<.001	0.01452	1.4391
	Fish and seafood	14	59.3616	54.0092	39.9073	0.8861	0.071	30.9888	67.8409
WF (m³)	Poultry and eggs	72	72.9092	54.598	70.6816	0.83	<.001	24.7227	99.3467
	Beef	72	259.919	192.791	290.696	0.7679	<.001	36.7598	421.875
	Pork	50	86.4684	43.009	92.8015	0.825	<.001	7.05287	127.28
	Cereals, legumes, flours, starches and pasta	160	7.061	4.45058	8.5555	0.6858	<.001	1.84793	8.611
	Fruits and vegetables	475	5.2371	1.23586	12.4911	0.4171	<.001	0.4656	4.3469
	Dairy products	75	5.4878	2.69333	6.7352	0.7087	<.001	1.30608	7.054
	Other	247	4.866	0.4044	39.1222	0.0826	<.001	0.01248	2.2056
	Fish and seafood	14	1.4101	0	2.2307	0.6772	<.001	0	2.3941
EF (kg- m²)	Poultry and eggs	72	0.4342	0.32336	0.4172	0.8296	<.001	0.15045	0.5878
	Beef	72	1.2722	0.70402	1.7299	0.6868	<.001	0.13335	1.7742
	Pork	50	0.3327	0.14484	0.3583	0.8238	<.001	0.0209	0.4878
	Cereals, legumes, flours, starches and pasta	160	0.0331	0.01487	0.057	0.5145	<.001	0.00671	0.0358
	Fruits and vegetables	475	0.0235	0.00451	0.068	0.3153	<.001	0.00127	0.0228
	Dairy products	75	0.0553	0.0391	0.052	0.8029	<.001	0.02481	0.0642
	Other	247	0.0457	0.00529	0.2884	0.1224	<.001	8.5e-05	0.02
	Fish and seafood	14	2.5836	2.08152	1.9538	0.8715	0.044	1.1176	3.1855

## Sheet: Table 3a
TABLE S3: Dwass-Steel-Critchlow-Fligner post hoc test, with correction for multiple comparisons among food groups for environmental footprints.
Multiple comparisons - CF (gCO2e)
Group 1	Group 2	W	p
Poultry and eggs	Beef	9.505	<.001
Poultry and eggs	Pork	0.7437	1
Poultry and eggs	Cereals, legumes, flours, starches and pasta	-14.5068	<.001
Poultry and eggs	Fruits and vegetables	-17.7203	<.001
Poultry and eggs	Dairy products	-3.5572	0.225
Poultry and eggs	Dairy products	-11.2173	<.001
Poultry and eggs	Other	-17.0134	<.001
Poultry and eggs	Fish and seafood	1.4892	0.981
Beef	Pork	-8.0037	<.001
Beef	Cereals, legumes, flours, starches and pasta	-16.8183	<.001
Beef	Fruits and vegetables	-19.1168	<.001
Beef	Dairy products	-4.1307	0.084
Beef	Dairy products	-13.9861	<.001
Beef	Other	-17.9601	<.001
Beef	Fish and seafood	-4.8811	0.016
Pork	Cereals, legumes, flours, starches and pasta	-12.9425	<.001
Pork	Fruits and vegetables	-15.3439	<.001
Pork	Dairy products	-4.0867	0.091
Pork	Dairy products	-9.5427	<.001
Pork	Other	-15.063	<.001
Pork	Fish and seafood	-0.023	1
Cereals, legumes, flours, starches and pasta	Fruits and vegetables	-13.0037	<.001
Cereals, legumes, flours, starches and pasta	Dairy products	0	1
Cereals, legumes, flours, starches and pasta	Dairy products	4.9044	0.015
Cereals, legumes, flours, starches and pasta	Other	-15.0527	<.001
Cereals, legumes, flours, starches and pasta	Fish and seafood	7.5756	<.001
Fruits and vegetables	Dairy products	2.2326	0.817
Fruits and vegetables	Dairy products	12.2002	<.001
Fruits and vegetables	Other	-7.1237	<.001
Fruits and vegetables	Fish and seafood	8.2803	<.001
Dairy products	Dairy products	1.7786	0.943
Dairy products	Other	-2.9482	0.484
Dairy products	Fish and seafood	3.219	0.357
Dairy products	Other	-13.4131	<.001
Dairy products	Fish and seafood	7.1646	<.001
Other	Fish and seafood	8.2464	<.001

## Sheet: Table 3b
Multiple comparisons - EF (g-m²)
Group 1	Group 2	W	p
Poultry and eggs	Beef	3.854	0.139
Poultry and eggs	Pork	-2.445	0.729
Poultry and eggs	Cereals, legumes, flours, starches and pasta	-14.489	<.001
Poultry and eggs	Fruits and vegetables	-17.407	<.001
Poultry and eggs	Dairy products	-3.557	0.225
Poultry and eggs	Dairy products	-11.042	<.001
Poultry and eggs	Other	-16.315	<.001
Poultry and eggs	Fish and seafood	6.9	<.001
Beef	Pork	-5.832	0.001
Beef	Cereals, legumes, flours, starches and pasta	-14.59	<.001
Beef	Fruits and vegetables	-17.26	<.001
Beef	Dairy products	-3.786	0.156
Beef	Dairy products	-9.991	<.001
Beef	Other	-16.223	<.001
Beef	Fish and seafood	3.988	0.11
Pork	Cereals, legumes, flours, starches and pasta	-9.752	<.001
Pork	Fruits and vegetables	-12.828	<.001
Pork	Dairy products	-2.452	0.726
Pork	Dairy products	-5.147	0.008
Pork	Other	-12.149	<.001
Pork	Fish and seafood	7.17	<.001
Cereals, legumes, flours, starches and pasta	Fruits and vegetables	-9.544	<.001
Cereals, legumes, flours, starches and pasta	Dairy products	0.262	1
Cereals, legumes, flours, starches and pasta	Dairy products	7.582	<.001
Cereals, legumes, flours, starches and pasta	Other	-8.823	<.001
Cereals, legumes, flours, starches and pasta	Fish and seafood	8.452	<.001
Fruits and vegetables	Dairy products	1.734	0.951
Fruits and vegetables	Dairy products	12.539	<.001
Fruits and vegetables	Other	-3.212	0.36
Fruits and vegetables	Fish and seafood	8.815	<.001
Dairy products	Dairy products	2.467	0.719
Dairy products	Other	-1.728	0.952
Dairy products	Fish and seafood	3.758	0.163
Dairy products	Other	-11.878	<.001
Dairy products	Fish and seafood	7.678	<.001
Other	Fish and seafood	8.642	<.001

## Sheet: Table 3c
Multiple comparisons - WF (liters)
Group 1	Group 2	W	p
Poultry and eggs	Beef	6.143	<.001
Poultry and eggs	Pork	-0.177	1
Poultry and eggs	Cereals, legumes, flours, starches and pasta	-13.58	<.001
Poultry and eggs	Fruits and vegetables	-16.632	<.001
Poultry and eggs	Dairy products	-3.557	0.225
Poultry and eggs	Dairy products	-12.076	<.001
Poultry and eggs	Other	-16.772	<.001
Poultry and eggs	Fish and seafood	-7.913	<.001
Beef	Pork	-5.913	<.001
Beef	Cereals, legumes, flours, starches and pasta	-15.521	<.001
Beef	Fruits and vegetables	-18.104	<.001
Beef	Dairy products	-4.131	0.084
Beef	Dairy products	-13.365	<.001
Beef	Other	-17.655	<.001
Beef	Fish and seafood	-8.144	<.001
Pork	Cereals, legumes, flours, starches and pasta	-10.48	<.001
Pork	Fruits and vegetables	-13.772	<.001
Pork	Dairy products	-3.923	0.123
Pork	Dairy products	-9.808	<.001
Pork	Other	-14.333	<.001
Pork	Fish and seafood	-7.453	<.001
Cereals, legumes, flours, starches and pasta	Fruits and vegetables	-11.274	<.001
Cereals, legumes, flours, starches and pasta	Dairy products	-1.205	0.995
Cereals, legumes, flours, starches and pasta	Dairy products	-2.509	0.7
Cereals, legumes, flours, starches and pasta	Other	-15.587	<.001
Cereals, legumes, flours, starches and pasta	Fish and seafood	-5.925	<.001
Fruits and vegetables	Dairy products	1.45	0.984
Fruits and vegetables	Dairy products	5.762	0.002
Fruits and vegetables	Other	-10.854	<.001
Fruits and vegetables	Fish and seafood	-4.299	0.06
Dairy products	Dairy products	0.172	1
Dairy products	Other	-2.481	0.713
Dairy products	Fish and seafood	-1.699	0.957
Dairy products	Other	-10.176	<.001
Dairy products	Fish and seafood	-5.347	0.005
Other	Fish and seafood	-2.076	0.871
Legend: PC = carbon footprint; PH = water footprint; PE = ecological footprint.
